# Supplementary material for: Proteins à la carte: riboproteogenomic exploration of bacterial N-terminal proteoform expression
Source: mBio. 2024 Mar 21;15(4):e00333-24. doi: 10.1128/mbio.00333-24 (PMC11005335; doi:10.1128/mbio.00333-24)
Supplement: Table S3 — Primer sequences used. [file mbio.00333-24-s0005.xlsx]

## Sheet: Table S3
	Oligo name	Sequence of relevant primers (5’-3’)	Length (nt.)	Description
	oPVDL2113	CGCAGGCGGTTGAAAAGGACGCCGCGAGTAAAACGAAAAAGCAAGCCGCCGTGAGCGGCTGGCGGCTGTTCAAGAAGATTAGCTGAgtgtaggctggagctgcttc	106	Forward primer with upstream yebG homology to amplify FRT-flanking kan resistance (kanR) cassette of pKD4 and introduction of HiBiT tag (underlined sequence)
	oPVDL2114	AATGATTCAGGAAAAGCATGGTACAAAACGCCGGGAGCGCAAGTGTGGGTcatatgaatatcctccttag	70	Reverse primer with downstream yebG homology to amplify FRT-flanking kanR cassette of pKD4
	oPVDL2191	gcaaagtgattcgccttgaagccaatgatgatcgtattgtggcagtgcagGTGAGCGGCTGGCGGCTGTTCAAGAAGATTAGCtaagtgtaggctggagctgcttc	106	Forward primer with upstream clpB homology to amplify FRT-flanking kan resistance (kanR) cassette of pKD4 and introduction of HiBiT tag (underlined sequence)
	oPVDL2192	TTTTAAACAAAAACGAGCCCGTCAGGGCCCGTTTTATTCAAATTTGTGACcatatgaatatcctccttag	70	Reverse primer with downstream clpB homology to amplify FRT-flanking kanR cassette of pKD4
	oPVDL2309	gtcctcagttggccgcaatgatggcgcgtgtcgacttacaaccgtttaacGTGAGCGGCTGGCGGCTGTTCAAGAAGATTAGCtgagtgtaggctggagctgcttc	106	Forward primer with upstream fruK homology to amplify FRT-flanking kan resistance (kanR) or chloramphenicol resistance (CmR) cassette of pKD4 and pKD3, respectively, and introduction of HiBiT tag (underlined sequence)
	oPVDL2310	CGAGATTAGCGTCAATTATCAGCAGCGTTTTCATTATGCCTCTCCTGCTGcatatgaatatcctccttag	70	Reverse primer with downstream fruK homology to amplify FRT-flanking kan resistance (kanR) or chloramphenicol resistance (CmR) cassette of pKD4 and pKD3, respectively.
	oPVDL2063	C*C*TCGCGAATGACTACGTATTTAACTTCAACCGCtatT/i2FU/TGCAGCCCCTTATTTAGCTGTGTTTATAT*A*C	70	Reverse aTIS yebG mutagenesis oligo (G51A) (yebGMet17 49ATG51 to yebGIle17 49ATA51)
	oPVDL2496	A*G*GCCTGACGTTGGTCTTCAGCCCCTTGATCGTTaagGCTTTCACCTCCGCGCATCTGTTCAATTGCC*T*G	70	Reverse aTIS clpB mutagenesis oligo (GTG445CTT) (clpBVal149 445GTG447 to clpBLeu149 445CTT447)
	oPVDL2377	C*A*GCCCCTTGATCGTTCACGCTTTCACCTCCGCGaagCTG/i2FU/TCAATTGCCTGAGTGATATTGGCCGTG*G*T	70	Reverse aTIS clpB mutagenesis oligo (ATG427CTT) (clpBMet143 427ATG429 to clpBLeu143 427CTT429)
	oPVDL2418	C*C*GGATTAAGGGTAATGGTGGCAACACGCCTGCTaagTA/i2FU/GCGCCCTCCCCGAGACCGGCGGCGATCG*C*A	70	Reverse aTIS fruK mutagenesis oligo (ATG1CTT) (fruKMet1 1GTG3 to fruKLeu1 1CTT3)
	oPVDL2419	C*C*GCCGCGTGCAGACCCGTGGTTTTCACCAGGTTaagT/i2FU/CGCCGCGTTCGATTTCAGGGCAAAACCCA*A*C	70	Reverse dbTIS fruK mutagenesis oligo (GTG82CTT) (fruKVal28 82GTG84 to fruKLeu28 82CTT84)
	oPVDL1923	GATAACCTCGATCCCCAGGC	20	Forward external sequencing primer (yebG)
	oPVDL1924	TTTACTCTCGGTGGATGCCG	20	Reverse external sequencing primer (yebG)
	oPVDL2209	GTTAGCCAAAACTTCCGTCCG	21	Forward external sequencing primer (clpB)
	oPVDL2210	GTGGTGGCGCATTATAGGGA	20	Reverse external sequencing primer (clpB)
	oPVDL2424	GTCTGATGAAAGTGGTGGCG	20	Forward external sequencing primer (fruK)
	oPVDL2425	TGTCGTTCGGCAGAGATTCG	20	Reverse external sequencing primer (fruK)
